# Supplementary material for: Reduction in Obesity-Related Hepatic Fibrosis by SR1664
Source: Biology (Basel). 2023 Sep 26;12(10):1287. doi: 10.3390/biology12101287 (PMC10604321; doi:10.3390/biology12101287)
Supplement: Supplementary file 1 [file biology-12-01287-s001.zip]

Archive with 1 entries (1 files):
- biology-2596678-supplementary.pdf
